# Supplementary material for: Investigation of circulating lncRNAs as potential biomarkers in chronic respiratory diseases
Source: J Transl Med. 2020 Nov 10;18:422. doi: 10.1186/s12967-020-02581-9 (PMC7653503; doi:10.1186/s12967-020-02581-9)
Supplement: Supplementary file 5 — Additional file 5: Log2FC and P-values in the comparison of different groups in the discovery cohort in respect of the mean blood expression levels of altogether 84 lncRNAs. [file 12967_2020_2581_MOESM5_ESM.xlsx]

## Sheet: Sheet1
lncRNA	COPD_vs_Control_logFC	COPD_vs_Control_P.Value	MildAsthma_vs_Control_logFC	MildAsthma_vs_Control_P.Value	SevereAsthma_vs_Control_logFC	SevereAsthma_vs_Control_P.Value	Asthma_vs_Control_logFC	Asthma_vs_Control_P.Value	AllergicAsthma_vs_NonAllergic_logFC	AllergicAsthma_vs_NonAllergic_P.Value	AllergicMildAsthma_vs_NonAllergicMildAsthma_logFC	AllergicMildAsthma_vs_NonAllergicMildAsthma_P.Value	AllergicSevereAsthma_vs_NonAllergicSevereAsthma_logFC	AllergicSevereAsthma_vs_NonAllergicSevereAsthma_P.Value	MildAsthma_vs_SevereAsthma_logFC	MildAsthma_vs_SevereAsthma_P.Value	COPD_vs_SevereAsthma_logFC	COPD_vs_SevereAsthma_P.Value	MildAsthma_vs_COPD_logFC	MildAsthma_vs_COPD_P.Value	AllergicAsthma_vs_COPD_logFC	AllergicAsthma_vs_COPD_P.Value	NonAllergicAsthma_vs_COPD_logFC	NonAllergicAsthma_vs_COPD_P.Value	Asthma_vs_COPD_logFC	Asthma_vs_COPD_P.Value
A2ML1-AS1	0.957571	0.124104	-0.361788	0.535018	1.07372	0.126638	0.355968	0.515788	-1.02105	0.0996724	-0.740086	0.377082	-1.302	0.14198	-1.43551	0.0357346	-0.116152	0.866225	-1.31936	0.0393756	-1.11213	0.109985	-0.0910811	0.879385	-0.601604	0.292175
ABCA11P	0.63907	0.558715	-0.750022	0.476672	-0.560336	0.649237	-0.655179	0.507454	0.251997	0.815346	1.60281	0.291199	-1.09882	0.48227	-0.189686	0.870247	1.19941	0.340714	-1.38909	0.212112	-1.16825	0.341197	-1.42025	0.199499	-1.29425	0.211887
AC000120.7	0.424943	0.409871	-0.0526499	0.914723	0.160087	0.781657	0.0537185	0.907354	-0.132831	0.793279	0.456619	0.518072	-0.72228	0.328425	-0.212737	0.696977	0.264857	0.651088	-0.477593	0.356384	-0.43764	0.445742	-0.30481	0.550742	-0.371225	0.439847
AC007228.9	0.446168	0.417402	-0.176651	0.736749	-0.25923	0.674536	-0.21794	0.659005	0.0360308	0.946855	0.929173	0.224498	-0.857111	0.278655	0.0825786	0.887181	0.705397	0.265793	-0.622819	0.262433	-0.646093	0.29493	-0.682124	0.218163	-0.664108	0.201727
AC068196.1	0.167771	0.725686	-0.259523	0.573693	0.887421	0.111756	0.313949	0.469699	-0.0157571	0.973434	0.872288	0.193993	-0.903802	0.194974	-1.14694	0.034249	-0.71965	0.197254	-0.427294	0.376709	0.1383	0.79509	0.154057	0.74605	0.146178	0.743129
AC104820.2	0.0543447	0.932538	-0.537716	0.38874	0.0635657	0.930135	-0.237075	0.683308	0.262386	0.680738	1.33624	0.141542	-0.81147	0.380955	-0.601281	0.384904	-0.00922101	0.989973	-0.59206	0.362675	-0.160226	0.822909	-0.422613	0.5107	-0.29142	0.627668
CEP83-AS1	1.24936	0.0570448	0.275312	0.647894	0.0394592	0.955404	0.157386	0.780562	0.0187586	0.975835	1.11833	0.202859	-1.08081	0.234647	0.235853	0.723961	1.2099	0.102344	-0.974047	0.131418	-1.08259	0.13172	-1.10135	0.0886175	-1.09197	0.0730246
CROCCP2	0.415284	0.345933	0.224197	0.593914	0.999944	0.0533073	0.61207	0.131308	-0.640936	0.148789	-0.000150317	0.9998	-1.28172	0.0504155	-0.775747	0.107011	-0.58466	0.248563	-0.191087	0.662153	-0.123681	0.798973	0.517255	0.241218	0.196787	0.629151
CTC-444N24.11	0.530527	0.458479	-0.416909	0.543868	-0.22072	0.78342	-0.318814	0.620427	0.351655	0.618622	1.44642	0.149932	-0.74311	0.466977	-0.196189	0.795944	0.751246	0.360291	-0.947436	0.193268	-0.673513	0.399446	-1.02517	0.158072	-0.849341	0.20969
CTC-487M23.5	0.0712006	0.85771	-0.307108	0.425335	0.598255	0.192212	0.145574	0.685407	-0.0390114	0.921028	0.732739	0.189692	-0.810762	0.163588	-0.905363	0.0432855	-0.527055	0.253775	-0.378308	0.347282	0.0548674	0.901322	0.0938788	0.812284	0.0743731	0.84094
CTD-3185P2.1	1.62047	0.0546528	0.728505	0.350637	-0.00602031	0.994695	0.361242	0.619063	-0.079897	0.919921	0.652802	0.555576	-0.812596	0.480769	0.734525	0.395183	1.62649	0.0880538	-0.891969	0.274563	-1.29918	0.157081	-1.21928	0.138001	-1.25923	0.104389
DLEU2	-0.000182449	0.999618	-0.360031	0.332304	0.695102	0.118214	0.167535	0.627565	-0.0746502	0.843413	0.331368	0.529334	-0.480668	0.381998	-1.05513	0.0165413	-0.695284	0.122331	-0.359848	0.351626	0.130393	0.75914	0.205043	0.590173	0.167718	0.638159
EPB41L4A-AS1	-0.0903015	0.850979	0.211778	0.64778	0.978966	0.0832866	0.595372	0.180592	-0.191919	0.687573	0.278755	0.673778	-0.662593	0.34008	-0.767187	0.145929	-1.06927	0.0632674	0.30208	0.532464	0.589714	0.278392	0.781633	0.114048	0.685673	0.137699
ERICH1-AS1	-0.020141	0.990193	1.75255	0.344034	1.54386	0.435066	1.6482	0.32672	1.81822	0.306256	3.26686	0.219727	0.369588	0.87571	0.208693	0.909703	-1.564	0.400194	1.77269	0.29741	2.57745	0.162634	0.759232	0.65137	1.66834	0.2742
FAM211A-AS1	1.40362	0.0597947	1.21703	0.0871209	0.568039	0.481859	0.892535	0.174919	-0.0672872	0.923879	0.193585	0.842985	-0.328159	0.746667	0.648992	0.396526	0.835585	0.31023	-0.186593	0.793395	-0.544733	0.494186	-0.477446	0.502038	-0.511089	0.444286
FGD5-AS1	0.99069	0.116747	0.309106	0.60025	-0.113139	0.869758	0.0979836	0.859094	-0.02545	0.966468	0.789477	0.35281	-0.840377	0.341185	0.422245	0.519415	1.10383	0.125677	-0.681584	0.273167	-0.905431	0.193623	-0.879981	0.158748	-0.892706	0.128992
FGF14-IT1	-1.62728	0.288325	-1.47384	0.331355	-0.100737	0.953098	-0.787286	0.574657	0.917911	0.538912	1.55069	0.464754	0.285132	0.893057	-1.3731	0.394437	-1.52654	0.371518	0.15344	0.917378	1.29894	0.436474	0.381034	0.794289	0.839989	0.542594
FLJ31306	1.18157	0.121712	0.0457399	0.948711	-0.0694999	0.933637	-0.01188	0.9858	0.294844	0.687929	1.26016	0.224139	-0.670474	0.527409	0.11524	0.883843	1.25107	0.149897	-1.13583	0.136622	-1.04603	0.213619	-1.34088	0.0803185	-1.19345	0.095608
FOXN3-AS2	-0.0861914	0.867011	-0.639079	0.206492	0.616209	0.296056	-0.0114348	0.980371	0.031896	0.950132	0.746875	0.298174	-0.683083	0.358006	-1.25529	0.0318659	-0.7024	0.2411	-0.552887	0.290786	0.0907047	0.874361	0.0588087	0.908571	0.0747567	0.876295
GAS5	0.355503	0.458921	0.966538	0.0459088	0.778726	0.15892	0.872632	0.0539719	-0.264043	0.577679	-0.00496737	0.99395	-0.523119	0.445548	0.187812	0.712334	-0.423224	0.440787	0.611036	0.210215	0.385108	0.471436	0.649151	0.181437	0.51713	0.253116
GAS5-AS1	-0.102421	0.817577	-0.162694	0.703694	0.949862	0.0699321	0.393584	0.332247	0.0103881	0.981155	0.62609	0.3115	-0.605314	0.345213	-1.11256	0.0279094	-1.05228	0.0491241	-0.0602729	0.892185	0.501199	0.317375	0.490811	0.274074	0.496005	0.239671
GRM5-AS1	-0.312285	0.825471	-1.23581	0.369739	0.346025	0.830084	-0.444892	0.729862	0.578376	0.679747	1.66376	0.392033	-0.507007	0.803064	-1.58183	0.302823	-0.65831	0.685027	-0.923524	0.512294	0.156581	0.920522	-0.421795	0.763235	-0.132607	0.919483
HCG11	1.0916	0.205214	0.30537	0.707128	-0.422029	0.658439	-0.0583294	0.938954	-0.0722728	0.931088	1.3346	0.257871	-1.47915	0.228334	0.727398	0.422827	1.51363	0.128052	-0.786229	0.35751	-1.18606	0.216345	-1.11379	0.194441	-1.14993	0.154993
HCG18	1.01859	0.178108	0.128843	0.856082	-0.0708813	0.932233	0.0289808	0.965325	0.238545	0.744697	1.11422	0.2798	-0.637125	0.547425	0.199724	0.799966	1.08947	0.206319	-0.889746	0.237713	-0.870335	0.297112	-1.10888	0.142541	-0.989608	0.161703
HNRNPU-AS1	0.0985142	0.865954	-0.636677	0.264728	0.875554	0.193999	0.119439	0.820816	0.10291	0.858806	1.01478	0.215354	-0.808957	0.337529	-1.51223	0.0235987	-0.77704	0.252332	-0.735191	0.217907	0.0723791	0.91138	-0.0305305	0.95806	0.0209243	0.969338
HOTAIR	0.866055	0.584781	0.371359	0.807002	1.95808	0.279659	1.16472	0.418163	0.146399	0.925463	-0.22398	0.917825	0.516777	0.818799	-1.58672	0.351869	-1.09202	0.547029	-0.494696	0.754772	0.371863	0.832708	0.225464	0.885905	0.298663	0.839405
HTR4-IT1	3.21895	#N/A	1.07503	#N/A	#N/A	#N/A	#N/A	#N/A	#N/A	#N/A	3.67859	#N/A	#N/A	#N/A	#N/A	#N/A	#N/A	#N/A	-2.14392	#N/A	#N/A	#N/A	-2.21085	#N/A	#N/A	#N/A
IQCF5-AS1	0.987908	0.62393	2.37525	0.14825	2.94665	0.166987	2.66095	0.101126	0.703818	0.69719	1.44772	0.539069	-0.0400858	0.988247	-0.571405	0.773481	-1.95874	0.402824	1.38734	0.502082	2.02495	0.371553	1.32113	0.523258	1.67304	0.396383
JPX	-0.100356	0.825305	-0.507327	0.254206	0.953005	0.0752921	0.222839	0.588635	-0.121344	0.787793	0.500806	0.426733	-0.743493	0.259998	-1.46033	0.0065713	-1.05336	0.0539152	-0.406971	0.376404	0.262523	0.605476	0.383867	0.400392	0.323195	0.449367
LINC00094	0.0943996	0.835819	-0.138321	0.752483	0.430648	0.406599	0.146163	0.722704	0.0222548	0.960664	0.924397	0.151011	-0.879887	0.186227	-0.568969	0.249963	-0.336248	0.520498	-0.232721	0.611145	0.0628909	0.901372	0.0406361	0.928531	0.0517635	0.903026
LINC00116	-0.114687	0.813502	0.0387515	0.933931	0.722974	0.19758	0.380863	0.390147	-0.617105	0.209632	-0.270432	0.686227	-0.963779	0.175367	-0.684223	0.196892	-0.837661	0.14289	0.153438	0.752895	0.186997	0.730222	0.804102	0.108279	0.49555	0.281803
LINC00293	-0.34206	0.704435	-0.3974	0.647217	1.94081	0.0680638	0.771704	0.348217	1.35638	0.139907	0.632912	0.610284	2.07984	0.117517	-2.33821	0.0233211	-2.28287	0.0366279	-0.0553393	0.951067	1.79195	0.0861417	0.435576	0.627799	1.11376	0.194832
LINC00324	0.356321	0.326316	0.143402	0.678154	0.430926	0.294099	0.287164	0.379918	-0.0478117	0.892935	0.676079	0.180496	-0.771703	0.142958	-0.287524	0.455454	-0.0746052	0.855529	-0.212919	0.554999	-0.0930627	0.815867	-0.0452509	0.899033	-0.0691568	0.836218
LINC00338	0.156201	0.739975	0.0521683	0.908166	0.619539	0.251497	0.335853	0.432672	0.0439004	0.924922	0.45305	0.486088	-0.36525	0.58773	-0.56737	0.265886	-0.463337	0.393073	-0.104033	0.825252	0.201602	0.700876	0.157702	0.736337	0.179652	0.682699
LINC00421	1.96598	0.157413	2.01491	0.121798	2.38802	0.0950814	2.20146	0.0801735	-0.28089	0.774076	1.82846	0.189605	-2.39024	0.118291	-0.373112	0.727513	-0.422038	0.724089	0.0489257	0.962575	0.095037	0.934266	0.375927	0.719324	0.235482	0.811187
LINC00635	0.415325	0.846396	0.219251	0.921622	3.5568	0.142583	1.88803	0.354791	-0.880152	0.670081	-3.2574	0.295635	1.49709	0.590225	-3.33755	0.13768	-3.14148	0.167604	-0.196073	0.924673	1.03263	0.638981	1.91278	0.353255	1.4727	0.429756
LINC00657	0.236116	0.617813	-0.101388	0.823324	0.559819	0.300258	0.229216	0.591989	0.000157222	0.999732	1.04346	0.119519	-1.04314	0.133081	-0.661208	0.198897	-0.323703	0.550146	-0.337505	0.478094	-0.0068223	0.989645	-0.00697952	0.988135	-0.00690091	0.987489
LINC00662	-0.155956	0.742553	-0.435821	0.345193	1.10903	0.0494555	0.336605	0.435636	0.0646953	0.890525	0.868561	0.192892	-0.73917	0.282422	-1.54485	0.00598197	-1.26499	0.0288354	-0.279865	0.557585	0.524908	0.326813	0.460213	0.335389	0.492561	0.273289
LINC00667	-0.142912	0.772363	0.0284438	0.952232	1.01006	0.0820072	0.51925	0.25244	-0.209946	0.668515	0.155438	0.818926	-0.575329	0.418346	-0.981613	0.0742944	-1.15297	0.0522329	0.171355	0.729329	0.557189	0.317548	0.767135	0.129961	0.662162	0.161416
LL22NC03-N27C7.1	0.624105	0.338554	-0.289243	0.641675	0.374381	0.608049	0.0425692	0.941677	0.104459	0.870075	1.00471	0.264643	-0.795788	0.391618	-0.663624	0.340219	0.249723	0.73487	-0.913348	0.167846	-0.529306	0.464161	-0.633765	0.329	-0.581536	0.339196
LOC653160	0.333921	0.452403	0.124412	0.769632	0.991639	0.0580259	0.558026	0.172014	-0.0605225	0.889907	0.52935	0.387488	-0.650395	0.308492	-0.867227	0.077401	-0.657718	0.201892	-0.209509	0.636419	0.193843	0.693914	0.254366	0.563929	0.224105	0.587504
LRRC37BP1	0.994923	0.158233	0.165593	0.802149	0.0139822	0.985606	0.0897877	0.884868	0.472868	0.489748	1.24882	0.19577	-0.30308	0.757415	0.151611	0.836079	0.980941	0.220481	-0.82933	0.236644	-0.668701	0.38679	-1.14157	0.106667	-0.905135	0.168341
MALAT1	0.352066	0.465313	-0.167545	0.716544	0.777779	0.161294	0.305117	0.483358	0.176138	0.711001	0.907674	0.178496	-0.555397	0.42062	-0.945324	0.0762759	-0.425713	0.440295	-0.51961	0.286109	0.0411207	0.938575	-0.135018	0.777094	-0.0469485	0.916307
MCM3AP-AS1	0.0965693	0.821574	-0.100865	0.806624	1.05903	0.038766	0.47908	0.224406	-0.222583	0.60107	0.312838	0.596329	-0.758003	0.224026	-1.15989	0.0186095	-0.962456	0.0607612	-0.197434	0.646101	0.27122	0.571235	0.493802	0.254521	0.382511	0.343898
MEG3	1.05298	0.419827	1.38809	0.272639	1.27196	0.388787	1.33003	0.263179	-0.434902	0.734906	0.0886924	0.960239	-0.958495	0.605203	0.116128	0.932973	-0.218986	0.882323	0.335114	0.796196	0.059599	0.967033	0.494501	0.701482	0.27705	0.818611
MZF1-AS1	-0.215417	0.648705	-0.0688006	0.879506	1.48017	0.0110359	0.705682	0.109598	-0.210776	0.652891	0.0624437	0.923284	-0.483995	0.475305	-1.54897	0.00565669	-1.69558	0.00485673	0.146616	0.756618	0.815711	0.132321	1.02649	0.0390728	0.921099	0.0472991
NAV2-AS5	1.63492	0.215022	-1.83918	0.166308	2.19995	0.142876	0.180386	0.879719	0.881116	0.492693	3.42912	0.0716417	-1.66689	0.360315	-4.03913	0.00816564	-0.565029	0.693598	-3.4741	0.0134175	-1.01398	0.466565	-1.89509	0.152372	-1.45453	0.224542
NCBP2-AS2	1.06931	0.131083	0.34394	0.60394	-0.469929	0.546451	-0.0629947	0.919106	-0.129037	0.849685	0.504474	0.594501	-0.762548	0.440385	0.813869	0.274385	1.53924	0.0615323	-0.725374	0.298747	-1.19683	0.129557	-1.06779	0.129823	-1.13231	0.0892812
NEAT1	1.1177	0.147903	0.31527	0.663321	-0.413552	0.626816	-0.049141	0.942236	-0.0912196	0.902454	0.584952	0.572598	-0.767391	0.477113	0.728821	0.3682	1.53125	0.0864972	-0.802425	0.293298	-1.21245	0.158432	-1.12123	0.144827	-1.16684	0.107824
NUTM2A-AS1	0.701416	0.226756	0.084788	0.87694	0.652247	0.316571	0.368517	0.476314	-0.0989229	0.860795	0.786292	0.321247	-0.984138	0.234644	-0.567459	0.355468	0.0491695	0.939733	-0.616628	0.286741	-0.38236	0.548427	-0.283437	0.617781	-0.332899	0.532718
OIP5-AS1	0.998834	0.143912	-0.135224	0.832455	-0.53901	0.475257	-0.337117	0.575641	0.0785099	0.905052	1.11844	0.229588	-0.961423	0.317088	0.403786	0.57039	1.53784	0.054104	-1.13406	0.100346	-1.2967	0.0918452	-1.37521	0.0484553	-1.33595	0.0416296
PDXDC2P	0.822273	0.167907	0.760217	0.184331	0.600763	0.365272	0.68049	0.204638	-0.330568	0.567716	0.171551	0.8301	-0.832687	0.322036	0.159454	0.797238	0.221509	0.739148	-0.0620559	0.915132	-0.307067	0.636427	0.0235013	0.967582	-0.141783	0.793894
RMST	4.32099	0.10983	4.68449	0.0612567	5.8048	0.0450877	5.24465	0.0303799	-2.94891	0.197001	-2.0465	0.508592	-3.85132	0.240248	-1.12031	0.640565	-1.48382	0.579219	0.363503	0.879685	-0.550795	0.828101	2.39811	0.336603	0.92366	0.680287
RP1-239B22.5	1.03013	0.152797	1.0093	0.145818	0.767326	0.338247	0.888315	0.171269	0.524179	0.45387	0.609195	0.52943	0.439162	0.661574	0.241977	0.746588	0.2628	0.743211	-0.0208233	0.976341	0.120277	0.877649	-0.403901	0.564198	-0.141812	0.828404
RP11-1134I14.8	0.257319	0.726425	0.277007	0.695575	1.68523	0.0534589	0.981116	0.150346	-0.410537	0.574301	0.135267	0.893439	-0.956342	0.366965	-1.40822	0.0843867	-1.42791	0.100987	0.0196884	0.978649	0.518529	0.528522	0.929067	0.213083	0.723798	0.297815
RP11-282O18.3	0.267665	0.398386	0.200358	0.509588	1.44559	0.000568904	0.822974	0.00839967	-0.582666	0.0730876	0.185979	0.667333	-1.35131	0.00653126	-1.24523	0.00130851	-1.17793	0.00355554	-0.067307	0.830651	0.263976	0.453962	0.846642	0.0128514	0.555309	0.0698832
RP11-29G8.3	-0.435218	0.455601	-0.225538	0.686219	1.11272	0.100891	0.44359	0.400803	0.0260845	0.963745	0.215721	0.786606	-0.163552	0.843256	-1.33826	0.0408189	-1.54794	0.0285451	0.209679	0.718223	0.89185	0.177514	0.865765	0.144334	0.878808	0.115735
RP11-325K4.3	-0.298359	0.448179	-0.510705	0.184292	1.07824	0.0227682	0.283769	0.424905	-0.158022	0.683619	0.55151	0.310871	-0.867553	0.1313	-1.58895	0.00104491	-1.3766	0.00556951	-0.212346	0.588636	0.503117	0.255779	0.661139	0.100845	0.582128	0.121839
RP11-363E7.4	0.549158	0.322847	0.139712	0.791291	-0.487021	0.435245	-0.173655	0.726245	0.191819	0.724503	1.02946	0.182457	-0.645826	0.41357	0.626733	0.291249	1.03618	0.110236	-0.409446	0.459316	-0.626903	0.311555	-0.818722	0.144812	-0.722813	0.168446
RP11-363G2.4	0.0871393	0.896837	-0.484964	0.456551	1.02363	0.187652	0.269334	0.658061	0.550291	0.412886	1.40752	0.139188	-0.306942	0.749372	-1.5086	0.0463065	-0.936492	0.231743	-0.572103	0.399961	0.45734	0.54341	-0.0929511	0.889465	0.182194	0.771604
RP11-367N14.3	0.715463	0.172362	-0.121847	0.8045	0.60729	0.299849	0.242721	0.600472	-0.0970665	0.848148	1.0207	0.157573	-1.21484	0.108111	-0.729137	0.19152	0.108173	0.853199	-0.837309	0.114078	-0.521274	0.365534	-0.424208	0.408648	-0.472741	0.327883
RP11-38P22.2	-0.418014	0.373792	-0.74363	0.108547	0.551024	0.301039	-0.0963028	0.818778	-0.170828	0.711412	0.942617	0.151671	-1.28427	0.0648818	-1.29465	0.0160297	-0.969038	0.0803683	-0.325615	0.487463	0.236297	0.649342	0.407125	0.383824	0.321711	0.461682
RP11-399K21.11	1.03984	0.211052	0.307871	0.694844	2.43148	0.0148242	1.36967	0.0744801	0.0432995	0.9572	1.93887	0.0953415	-1.85227	0.12288	-2.12361	0.0228206	-1.39163	0.146131	-0.731972	0.374543	0.351481	0.69901	0.308181	0.704139	0.329831	0.664879
RP11-473I1.10	0.506994	0.388698	-0.103221	0.853895	0.0848692	0.897335	-0.00917601	0.986081	0.236595	0.682532	1.04551	0.201524	-0.572315	0.493998	-0.18809	0.762396	0.422125	0.528175	-0.610216	0.302556	-0.397873	0.541865	-0.634468	0.281094	-0.51617	0.347846
RP11-473M20.16	1.26492	0.0144206	1.0383	0.0331489	1.00278	0.0740816	1.02054	0.0265279	-0.415179	0.383684	0.200412	0.75971	-1.03077	0.140857	0.0355164	0.944251	0.262134	0.630989	-0.226617	0.635652	-0.451965	0.398734	-0.0367864	0.938093	-0.244376	0.583642
RP11-498C9.15	0.260257	0.613318	-0.292141	0.555978	-0.337409	0.562258	-0.314775	0.499791	0.141802	0.780661	0.930435	0.197381	-0.646831	0.382376	0.0452676	0.934132	0.597665	0.314942	-0.552398	0.290036	-0.504131	0.383048	-0.645933	0.215463	-0.575032	0.238644
RP11-549J18.1	0.895754	0.21961	0.205029	0.765935	0.199957	0.804559	0.202493	0.754171	0.31472	0.6578	0.672802	0.49641	-0.0433624	0.966121	0.00507162	0.994696	0.695797	0.399082	-0.690726	0.340848	-0.535902	0.503812	-0.850621	0.240586	-0.693262	0.30556
RP11-819C21.1	-0.187852	0.7707	-0.843333	0.183786	0.90783	0.221118	0.0322489	0.955777	0.295219	0.644564	1.08402	0.229794	-0.493583	0.592756	-1.75116	0.0182549	-1.09568	0.147867	-0.655481	0.316121	0.36771	0.609579	0.0724914	0.909922	0.220101	0.714549
RP11-84C13.1	0.947601	0.169857	0.513816	0.431282	0.0176301	0.981491	0.265723	0.662792	-0.295721	0.658326	0.178545	0.847054	-0.769988	0.426877	0.496185	0.492303	0.929971	0.235538	-0.433785	0.522265	-0.829739	0.276261	-0.534017	0.429054	-0.681878	0.284904
RP11-96D1.10	0.946328	0.198702	-0.100106	0.885132	-0.0966826	0.905366	-0.0983943	0.879778	0.373351	0.60218	1.36362	0.178927	-0.616919	0.550385	-0.00342342	0.996445	1.04301	0.214554	-1.04643	0.157998	-0.858047	0.292174	-1.2314	0.0977838	-1.04472	0.13161
RP6-24A23.7	2.63906	0.195524	1.33718	0.529045	0.753908	0.74523	1.04555	0.583012	4.52014	0.050338	8.92798	0.0122617	0.112298	0.969552	0.583276	0.799689	1.88515	0.425077	-1.30187	0.552006	0.666558	0.771474	-3.85358	0.0890329	-1.59351	0.417774
SDCBP2-AS1	-0.157871	0.738693	-0.671259	0.151127	0.644682	0.235921	-0.013288	0.975165	-0.0534668	0.909132	0.601373	0.36013	-0.708306	0.300861	-1.31594	0.016011	-0.802553	0.148677	-0.513388	0.285656	0.11785	0.823059	0.171316	0.716103	0.144583	0.743334
SENP3-EIF4A1	-0.297989	0.510805	0.0806591	0.852455	1.32201	0.0164098	0.701336	0.0969419	-0.223714	0.61756	0.534643	0.392775	-0.982072	0.138434	-1.24135	0.0169965	-1.62	0.00485675	0.378648	0.405951	0.887468	0.0892873	1.11118	0.0212401	0.999325	0.0263379
SIK3-IT1	0.976151	0.150999	0.0673073	0.915727	-0.263225	0.724805	-0.0979587	0.86972	0.286104	0.663132	1.1723	0.206837	-0.600097	0.527137	0.330532	0.640318	1.23938	0.112927	-0.908843	0.18047	-0.931057	0.215766	-1.21716	0.0762666	-1.07411	0.0937091
SLC7A11-AS1	-0.615906	#N/A	#N/A	#N/A	#N/A	#N/A	#N/A	#N/A	#N/A	#N/A	#N/A	#N/A	#N/A	#N/A	#N/A	#N/A	#N/A	#N/A	#N/A	#N/A	#N/A	#N/A	#N/A	#N/A	#N/A	#N/A
SNHG11	0.0761185	0.855639	0.103612	0.796979	0.769069	0.115419	0.43634	0.256345	-0.164246	0.692549	0.481158	0.407105	-0.809651	0.185541	-0.665457	0.147288	-0.692951	0.158292	0.0274933	0.94769	0.278099	0.552644	0.442345	0.294988	0.360222	0.361355
SNHG16	-0.14634	0.736242	-0.569504	0.182868	0.0248182	0.959598	-0.272343	0.489831	-0.205979	0.632944	0.784284	0.198544	-1.19624	0.0652604	-0.594323	0.208861	-0.171159	0.73038	-0.423164	0.336304	-0.228992	0.636776	-0.0230133	0.957485	-0.126003	0.755878
SNHG5	0.0208904	0.973389	0.189854	0.753018	0.477639	0.502052	0.333747	0.557029	-0.41713	0.504146	0.300194	0.7278	-1.13445	0.214116	-0.287785	0.667501	-0.456749	0.525693	0.168964	0.787916	0.104292	0.881257	0.521421	0.407116	0.312856	0.593781
SNHG7	0.814668	0.217886	0.848797	0.183615	0.624016	0.398154	0.736407	0.217567	-0.146644	0.819439	0.29461	0.741155	-0.587898	0.527235	0.22478	0.745356	0.190652	0.796962	0.034129	0.95806	-0.151583	0.833776	-0.00493936	0.993885	-0.0782613	0.896985
TP73-AS1	0.887853	0.136664	0.503649	0.37101	0.0447594	0.945414	0.274204	0.601313	-0.0865303	0.880153	0.496489	0.534879	-0.669549	0.42196	0.45889	0.460816	0.843094	0.212179	-0.384204	0.510156	-0.656914	0.315159	-0.570384	0.328308	-0.613649	0.263929
TUG1	0.457838	0.304701	0.05936	0.888457	0.707172	0.165373	0.383266	0.340538	0.0775214	0.858894	0.854706	0.168334	-0.699663	0.272976	-0.647812	0.178	-0.249334	0.62103	-0.398478	0.37097	-0.0358116	0.941756	-0.113333	0.795822	-0.0745723	0.855845
XIST	-2.02482	0.453758	-3.40368	0.19448	-1.42665	0.609967	-2.41516	0.305081	0.103346	0.967083	0.330788	0.927692	-0.124097	0.971214	-1.97703	0.462177	-0.598169	0.834613	-1.37886	0.610927	-0.338674	0.903658	-0.442019	0.869563	-0.390346	0.873063
ZFAS1	-0.00724592	0.984896	0.0330641	0.92847	1.23096	0.00948754	0.632014	0.0796178	-0.0946055	0.803235	0.296393	0.57494	-0.485604	0.379272	-1.1979	0.00784634	-1.23821	0.00986789	0.04031	0.916301	0.591957	0.175886	0.686563	0.0835645	0.63926	0.0855786
ZNRD1-AS1	0.315505	0.559296	0.13607	0.792797	-0.00757831	0.990046	0.0642461	0.894823	-0.178659	0.737917	0.46145	0.534794	-0.818768	0.293615	0.143649	0.802535	0.323083	0.600597	-0.179434	0.739546	-0.340588	0.571601	-0.161929	0.762527	-0.251258	0.617802
