# Supplementary material for: Investigation of circulating lncRNAs as potential biomarkers in chronic respiratory diseases
Source: J Transl Med. 2020 Nov 10;18:422. doi: 10.1186/s12967-020-02581-9 (PMC7653503; doi:10.1186/s12967-020-02581-9)
Supplement: Supplementary file 6 — Additional file 6: Log2FC and adjusted P-values in the comparison of different groups in the replication cohort in respect of the mean blood expression levels of the selected lncRNAs. P-values <0.05 are highlighted. [file 12967_2020_2581_MOESM6_ESM.xlsx]

## Sheet: All results
Contrast	lncRNA	logFC	CI.L	CI.R	AveExpr	P.Value	adj.P.Val	B
Adult allergic asthma vs. Adult non-allergic asthma	RP11-325K4.3	0.712482	0.347545	1.07742	-7.00483	0.000157701	0.000697406	0.627209
Adult allergic asthma vs. Adult non-allergic asthma	HNRNPU	0.670154	0.317468	1.02284	-5.96896	0.000232469	0.000697406	0.272027
Adult allergic asthma vs. Adult non-allergic asthma	OIP5-AS1	0.366312	0.0615592	0.671064	-4.0506	0.018717	0.037434	-3.6611
Adult allergic asthma vs. Adult non-allergic asthma	RP11-282O18.3	0.404162	-0.0202299	0.828554	-9.89308	0.0618448	0.0927672	-4.55173
Adult allergic asthma vs. Adult non-allergic asthma	MZF1-AS1	0.24509	-0.234947	0.725126	-8.99458	0.315022	0.378026	-5.62127
Adult allergic asthma vs. Adult non-allergic asthma	JPX	0.0711578	-0.277923	0.420239	-5.06829	0.68821	0.68821	-6.28379
Adult allergy vs. Adult allergic asthma	OIP5-AS1	0.377149	0.103944	0.650353	-4.0506	0.00704734	0.0422841	-2.52045
Adult allergy vs. Adult allergic asthma	JPX	0.372148	0.0592041	0.685092	-5.06829	0.0199983	0.0599948	-3.38211
Adult allergy vs. Adult allergic asthma	MZF1-AS1	0.197914	-0.181544	0.577371	-8.99458	0.304734	0.609469	-5.29681
Adult allergy vs. Adult allergic asthma	RP11-282O18.3	0.140002	-0.220664	0.500669	-9.89308	0.444821	0.65172	-5.57347
Adult allergy vs. Adult allergic asthma	HNRNPU	0.094768	-0.211938	0.401474	-5.96896	0.5431	0.65172	-5.73498
Adult allergy vs. Adult allergic asthma	RP11-325K4.3	-0.0209583	-0.338317	0.296401	-7.00483	0.896542	0.896542	-5.89983
Adult allergy vs. Adult control	OIP5-AS1	1.10987	0.590643	1.6291	-4.0506	3.72853e-05	0.000223712	1.90871
Adult allergy vs. Adult control	JPX	1.17077	0.576018	1.76553	-5.06829	0.000139505	0.000294061	0.686624
Adult allergy vs. Adult control	RP11-325K4.3	1.18317	0.58002	1.78631	-7.00483	0.00014703	0.000294061	0.638371
Adult allergy vs. Adult control	HNRNPU	1.09865	0.515749	1.68155	-5.96896	0.000260159	0.000390238	0.113149
Adult allergy vs. Adult control	RP11-282O18.3	1.10987	0.34269	1.87706	-9.89308	0.00480054	0.00576065	-2.39043
Adult allergy vs. Adult control	MZF1-AS1	0.741227	0.0490472	1.43341	-8.99458	0.035978	0.035978	-4.17992
Adult asthma vs. Adult allergy	OIP5-AS1	-0.560304	-0.834894	-0.285715	-4.0506	8.03178e-05	0.000481907	1.22325
Adult asthma vs. Adult allergy	HNRNPU	-0.429845	-0.741067	-0.118623	-5.96896	0.00702066	0.021062	-2.81612
Adult asthma vs. Adult allergy	JPX	-0.407727	-0.722257	-0.0931966	-5.06829	0.0113127	0.0226254	-3.24015
Adult asthma vs. Adult allergy	RP11-325K4.3	-0.335283	-0.657315	-0.01325	-7.00483	0.041368	0.062052	-4.33441
Adult asthma vs. Adult allergy	RP11-282O18.3	-0.342083	-0.715176	0.0310095	-9.89308	0.0720981	0.0865178	-4.70891
Adult asthma vs. Adult allergy	MZF1-AS1	-0.320459	-0.717226	0.0763084	-8.99458	0.112736	0.112736	-4.98606
Adult asthma vs. Adult COPD	RP11-325K4.3	0.819867	0.316551	1.32318	-7.00483	0.00153029	0.00918172	-1.31646
Adult asthma vs. Adult COPD	JPX	0.525058	0.030672	1.01944	-5.06829	0.0374934	0.11248	-4.06054
Adult asthma vs. Adult COPD	MZF1-AS1	0.592024	-0.0507832	1.23483	-8.99458	0.0708227	0.141645	-4.40709
Adult asthma vs. Adult COPD	OIP5-AS1	0.269457	-0.162148	0.701062	-4.0506	0.219803	0.287826	-5.41614
Adult asthma vs. Adult COPD	HNRNPU	0.290836	-0.195585	0.777256	-5.96896	0.239855	0.287826	-5.47232
Adult asthma vs. Adult COPD	RP11-282O18.3	0.28999	-0.322078	0.902057	-9.89308	0.351212	0.351212	-5.59396
Adult control vs. Child control	HNRNPU	-1.0134	-1.62721	-0.399586	-5.96896	0.00132386	0.00794314	-1.19662
Adult control vs. Child control	RP11-325K4.3	-0.964867	-1.6	-0.329735	-7.00483	0.00307732	0.00923196	-1.93994
Adult control vs. Child control	JPX	-0.849309	-1.4756	-0.223013	-5.06829	0.00810174	0.0162035	-2.78081
Adult control vs. Child control	OIP5-AS1	-0.545659	-1.09242	0.00110609	-4.0506	0.050461	0.0756915	-4.31151
Adult control vs. Child control	RP11-282O18.3	-0.591752	-1.3831	0.1996	-9.89308	0.141871	0.170246	-4.97731
Adult control vs. Child control	MZF1-AS1	-0.386501	-1.10397	0.330968	-8.99458	0.289174	0.289174	-5.53443
Adult COPD vs. Adult control	HNRNPU	0.377969	-0.314503	1.07044	-5.96896	0.283155	0.743408	-4.59077
Adult COPD vs. Adult control	RP11-282O18.3	0.4778	-0.429944	1.38554	-9.89308	0.300478	0.743408	-4.5938
Adult COPD vs. Adult control	OIP5-AS1	0.280112	-0.336722	0.896945	-4.0506	0.371704	0.743408	-4.60377
Adult COPD vs. Adult control	JPX	0.23799	-0.468567	0.944547	-5.06829	0.507417	0.761125	-4.61695
Adult COPD vs. Adult control	MZF1-AS1	-0.171255	-1.02851	0.686002	-8.99458	0.69387	0.832644	-4.61961
Adult COPD vs. Adult control	RP11-325K4.3	0.0280183	-0.688507	0.744544	-7.00483	0.938628	0.938628	-4.63291
Adult non-allergic asthma vs. Adult allergy	OIP5-AS1	-0.74346	-1.0936	-0.393325	-4.0506	4.17828e-05	0.000250697	1.80654
Adult non-allergic asthma vs. Adult allergy	HNRNPU	-0.764922	-1.16722	-0.362623	-5.96896	0.000230365	0.000691095	0.243266
Adult non-allergic asthma vs. Adult allergy	RP11-325K4.3	-0.691523	-1.1078	-0.275251	-7.00483	0.00123713	0.00247427	-1.28824
Adult non-allergic asthma vs. Adult allergy	RP11-282O18.3	-0.544164	-1.0324	-0.0559322	-9.89308	0.0291201	0.0365384	-3.97929
Adult non-allergic asthma vs. Adult allergy	JPX	-0.443306	-0.844371	-0.0422402	-5.06829	0.0304487	0.0365384	-4.12195
Adult non-allergic asthma vs. Adult allergy	MZF1-AS1	-0.443003	-0.977866	0.0918588	-8.99458	0.103922	0.103922	-4.91154
Adult severe asthma vs. Adult mild asthma	HNRNPU	-0.348208	-0.700894	0.00447846	-5.96896	0.0529535	0.127191	-3.91016
Adult severe asthma vs. Adult mild asthma	RP11-325K4.3	-0.338939	-0.703875	0.0259977	-7.00483	0.0685333	0.127191	-4.04408
Adult severe asthma vs. Adult mild asthma	JPX	0.320069	-0.029012	0.66915	-5.06829	0.0721171	0.127191	-4.0665
Adult severe asthma vs. Adult mild asthma	OIP5-AS1	-0.26771	-0.572462	0.0370429	-4.0506	0.0847939	0.127191	-4.15102
Adult severe asthma vs. Adult mild asthma	RP11-282O18.3	0.15811	-0.266282	0.582502	-9.89308	0.463331	0.555997	-4.87322
Adult severe asthma vs. Adult mild asthma	MZF1-AS1	0.0159473	-0.464089	0.495984	-8.99458	0.9478	0.9478	-4.95094
Allergic asthma vs. Non-allergic asthma	RP11-325K4.3	0.504783	-0.0189856	1.02855	-7.00483	0.0588202	0.352921	-4.00658
Allergic asthma vs. Non-allergic asthma	RP11-282O18.3	0.378399	-0.193657	0.950455	-9.89308	0.193555	0.448742	-4.52413
Allergic asthma vs. Non-allergic asthma	HNRNPU	0.312896	-0.19329	0.819082	-5.96896	0.224371	0.448742	-4.58763
Allergic asthma vs. Non-allergic asthma	OIP5-AS1	0.144289	-0.303727	0.592305	-4.0506	0.526192	0.645985	-4.88969
Allergic asthma vs. Non-allergic asthma	MZF1-AS1	0.151322	-0.428807	0.731452	-8.99458	0.607352	0.645985	-4.89443
Allergic asthma vs. Non-allergic asthma	JPX	0.119752	-0.393432	0.632935	-5.06829	0.645985	0.645985	-4.94317
Allergy vs. Allergic asthma	OIP5-AS1	0.436732	0.159861	0.713603	-4.0506	0.00213365	0.00835892	-1.58849
Allergy vs. Allergic asthma	JPX	0.486845	0.169701	0.803988	-5.06829	0.00278631	0.00835892	-1.82175
Allergy vs. Allergic asthma	RP11-282O18.3	0.239338	-0.131603	0.610279	-9.89308	0.204682	0.409364	-5.25371
Allergy vs. Allergic asthma	HNRNPU	0.165923	-0.144898	0.476745	-5.96896	0.293847	0.440771	-5.56959
Allergy vs. Allergic asthma	MZF1-AS1	0.166571	-0.211399	0.544541	-8.99458	0.38563	0.462755	-5.62398
Allergy vs. Allergic asthma	RP11-325K4.3	0.00691869	-0.314699	0.328537	-7.00483	0.966213	0.966213	-6.09605
Allergy vs. Control	OIP5-AS1	0.837044	0.480787	1.1933	-4.0506	6.35446e-06	3.81267e-05	3.51273
Allergy vs. Control	JPX	0.74612	0.338044	1.1542	-5.06829	0.000390853	0.00117256	-0.326219
Allergy vs. Control	RP11-325K4.3	0.700734	0.2869	1.11457	-7.00483	0.00099863	0.00199726	-1.18518
Allergy vs. Control	RP11-282O18.3	0.813997	0.313266	1.31473	-9.89308	0.00157545	0.00236317	-1.49981
Allergy vs. Control	HNRNPU	0.591951	0.192009	0.991893	-5.96896	0.00391033	0.00469239	-2.41864
Allergy vs. Control	MZF1-AS1	0.547977	0.0699543	1.026	-8.99458	0.0248988	0.0248988	-3.94619
Asthma vs. Allergy	OIP5-AS1	-0.508877	-0.828815	-0.188939	-4.0506	0.00196138	0.0109189	-1.52004
Asthma vs. Allergy	JPX	-0.54672	-0.913196	-0.180245	-5.06829	0.00363964	0.0109189	-2.06024
Asthma vs. Allergy	RP11-282O18.3	-0.428538	-0.848041	-0.00903445	-9.89308	0.0453129	0.0906259	-4.13997
Asthma vs. Allergy	HNRNPU	-0.322371	-0.682675	0.037932	-5.96896	0.0792205	0.118831	-4.62911
Asthma vs. Allergy	RP11-325K4.3	-0.25931	-0.632128	0.113508	-7.00483	0.171792	0.20615	-5.21005
Asthma vs. Allergy	MZF1-AS1	-0.242232	-0.671129	0.186665	-8.99458	0.266537	0.266537	-5.42149
Asthma vs. Control	RP11-325K4.3	0.441424	0.0298036	0.853045	-7.00483	0.0356906	0.205832	-3.62322
Asthma vs. Control	OIP5-AS1	0.328167	-0.0252698	0.681604	-4.0506	0.0686105	0.205832	-4.05197
Asthma vs. Control	RP11-282O18.3	0.385459	-0.102774	0.873692	-9.89308	0.121066	0.231117	-4.37242
Asthma vs. Control	MZF1-AS1	0.305745	-0.155588	0.767077	-8.99458	0.192598	0.231117	-4.64877
Asthma vs. Control	HNRNPU	0.26958	-0.128223	0.667383	-5.96896	0.183019	0.231117	-4.65517
Asthma vs. Control	JPX	0.1994	-0.205447	0.604247	-5.06829	0.332695	0.332695	-4.98374
Asthma vs. COPD	RP11-325K4.3	0.895839	0.35861	1.43307	-7.00483	0.00118651	0.00711908	-1.10557
Asthma vs. COPD	MZF1-AS1	0.67025	0.0071291	1.33337	-8.99458	0.0476134	0.14284	-4.14114
Asthma vs. COPD	HNRNPU	0.398309	-0.120886	0.917505	-5.96896	0.131949	0.206641	-5.07041
Asthma vs. COPD	JPX	0.386064	-0.14289	0.915018	-5.06829	0.151696	0.206641	-5.17496
Asthma vs. COPD	OIP5-AS1	0.320885	-0.140899	0.782668	-4.0506	0.172201	0.206641	-5.26715
Asthma vs. COPD	RP11-282O18.3	0.203535	-0.437878	0.844949	-9.89308	0.532123	0.532123	-5.86417
Child asthma vs. Adult asthma	JPX	-0.41698	-1.12491	0.290946	-5.06829	0.246902	0.623151	-4.58389
Child asthma vs. Adult asthma	HNRNPU	0.32242	-0.372716	1.01756	-5.96896	0.361575	0.623151	-4.60244
Child asthma vs. Adult asthma	RP11-282O18.3	-0.259363	-1.03475	0.516024	-9.89308	0.510191	0.623151	-4.61626
Child asthma vs. Adult asthma	MZF1-AS1	0.234679	-0.529789	0.999147	-8.99458	0.5454	0.623151	-4.61836
Child asthma vs. Adult asthma	RP11-325K4.3	0.227918	-0.491364	0.947199	-7.00483	0.53287	0.623151	-4.61863
Child asthma vs. Adult asthma	OIP5-AS1	0.154283	-0.463746	0.772313	-4.0506	0.623151	0.623151	-4.62412
Child mild allergic asthma vs. Adult mild allergic asthma	OIP5-AS1	-0.372738	-0.766521	0.0210453	-4.0506	0.0634399	0.195347	-4.08761
Child mild allergic asthma vs. Adult mild allergic asthma	HNRNPU	-0.4158	-0.85787	0.0262709	-5.96896	0.0651157	0.195347	-4.09806
Child mild allergic asthma vs. Adult mild allergic asthma	RP11-325K4.3	-0.361069	-0.818494	0.0963571	-7.00483	0.121196	0.242391	-4.34158
Child mild allergic asthma vs. Adult mild allergic asthma	MZF1-AS1	0.253529	-0.248416	0.755475	-8.99458	0.320221	0.480331	-4.67403
Child mild allergic asthma vs. Adult mild allergic asthma	JPX	-0.179727	-0.630789	0.271335	-5.06829	0.433058	0.519669	-4.77819
Child mild allergic asthma vs. Adult mild allergic asthma	RP11-282O18.3	-0.139871	-0.675362	0.395621	-9.89308	0.607003	0.607003	-4.82454
Child mild asthma vs. Adult mild asthma	JPX	-0.256946	-0.976439	0.462547	-5.06829	0.482212	0.948941	-4.61424
Child mild asthma vs. Adult mild asthma	MZF1-AS1	0.242653	-0.535063	1.02037	-8.99458	0.538851	0.948941	-4.61717
Child mild asthma vs. Adult mild asthma	RP11-282O18.3	-0.180308	-0.972701	0.612084	-9.89308	0.654062	0.948941	-4.6233
Child mild asthma vs. Adult mild asthma	HNRNPU	0.148317	-0.556834	0.853467	-5.96896	0.678826	0.948941	-4.62572
Child mild asthma vs. Adult mild asthma	RP11-325K4.3	0.0584483	-0.671195	0.788092	-7.00483	0.874674	0.948941	-4.63094
Child mild asthma vs. Adult mild asthma	OIP5-AS1	0.0204284	-0.607699	0.648555	-4.0506	0.948941	0.948941	-4.63168
Childhood allergic asthma vs. Childhood control	JPX	-0.394772	-0.92216	0.132616	-5.06829	0.141544	0.80256	-4.52689
Childhood allergic asthma vs. Childhood control	MZF1-AS1	0.250841	-0.337534	0.839215	-8.99458	0.40128	0.80256	-4.61481
Childhood allergic asthma vs. Childhood control	HNRNPU	-0.222982	-0.739857	0.293894	-5.96896	0.396043	0.80256	-4.61644
Childhood allergic asthma vs. Childhood control	RP11-325K4.3	0.155628	-0.379201	0.690457	-7.00483	0.566825	0.850238	-4.64091
Childhood allergic asthma vs. Childhood control	RP11-282O18.3	0.0801107	-0.535551	0.695772	-9.89308	0.797718	0.957261	-4.64832
Childhood allergic asthma vs. Childhood control	OIP5-AS1	0.00831468	-0.452102	0.468732	-4.0506	0.971635	0.971635	-4.66133
Childhood asthma vs. Childhood control	JPX	-0.503241	-1.26329	0.256806	-5.06829	0.193236	0.953265	-4.57387
Childhood asthma vs. Childhood control	MZF1-AS1	0.268947	-0.54485	1.08274	-8.99458	0.515109	0.953265	-4.61386
Childhood asthma vs. Childhood control	OIP5-AS1	0.158193	-0.505339	0.821725	-4.0506	0.638854	0.953265	-4.62105
Childhood asthma vs. Childhood control	RP11-325K4.3	0.110936	-0.659835	0.881706	-7.00483	0.776893	0.953265	-4.62555
Childhood asthma vs. Childhood control	RP11-282O18.3	-0.0833258	-0.912806	0.746155	-9.89308	0.843143	0.953265	-4.62595
Childhood asthma vs. Childhood control	HNRNPU	-0.0221719	-0.767069	0.722725	-5.96896	0.953265	0.953265	-4.62802
COPD vs. Allergy	RP11-325K4.3	-1.15515	-1.69408	-0.616222	-7.00483	3.5605e-05	0.00021363	1.95036
COPD vs. Allergy	OIP5-AS1	-0.829761	-1.29371	-0.365816	-4.0506	0.000518495	0.00130763	-0.520501
COPD vs. Allergy	JPX	-0.932784	-1.46421	-0.401355	-5.06829	0.000653813	0.00130763	-0.732055
COPD vs. Allergy	HNRNPU	-0.720681	-1.24152	-0.199844	-5.96896	0.0069183	0.00999701	-2.85021
COPD vs. Allergy	MZF1-AS1	-0.912482	-1.58732	-0.237644	-8.99458	0.00833084	0.00999701	-2.86755
COPD vs. Allergy	RP11-282O18.3	-0.632073	-1.28305	0.0189034	-9.89308	0.0569629	0.0569629	-4.53564
COPD vs. Control	RP11-325K4.3	-0.454415	-1.02088	0.112048	-7.00483	0.115291	0.691743	-4.51523
COPD vs. Control	MZF1-AS1	-0.364505	-1.06041	0.331399	-8.99458	0.302689	0.772135	-4.5941
COPD vs. Control	RP11-282O18.3	0.181924	-0.515327	0.879174	-9.89308	0.607395	0.772135	-4.62852
COPD vs. Control	JPX	-0.186664	-0.745246	0.371918	-5.06829	0.510767	0.772135	-4.63021
COPD vs. Control	HNRNPU	-0.128729	-0.676177	0.418718	-5.96896	0.643446	0.772135	-4.64252
COPD vs. Control	OIP5-AS1	0.00728217	-0.480368	0.494932	-4.0506	0.976543	0.976543	-4.65457
Severe asthma vs. Mild asthma	JPX	0.448542	-0.00345452	0.900539	-5.06829	0.0517606	0.199174	-3.89104
Severe asthma vs. Mild asthma	HNRNPU	-0.422366	-0.873561	0.0288288	-5.96896	0.0663912	0.199174	-4.02606
Severe asthma vs. Mild asthma	RP11-325K4.3	-0.368163	-0.83503	0.098704	-7.00483	0.121556	0.243111	-4.33341
Severe asthma vs. Mild asthma	OIP5-AS1	-0.277924	-0.672523	0.116675	-4.0506	0.166473	0.24971	-4.48956
Severe asthma vs. Mild asthma	RP11-282O18.3	0.248264	-0.266899	0.763426	-9.89308	0.343031	0.411637	-4.79113
Severe asthma vs. Mild asthma	MZF1-AS1	-0.105379	-0.656384	0.445626	-8.99458	0.706305	0.706305	-4.97517
